# Supplementary material for: Improving Traps for Spotted Lanternflies, Lycorma delicatula (Hemiptera: Fulgoridae), by Leveraging Their Own Signals
Source: Insects. 2025 Sep 4;16(9):930. doi: 10.3390/insects16090930 (PMC12470739; doi:10.3390/insects16090930)
Supplement: Supplementary file 1 [file insects-16-00930-s001.zip]

Archive with 1 entries (1 files):
- insects-3810286-supplementary.xlsx
