# Supplementary material for: Improving Traps for Spotted Lanternflies, Lycorma delicatula (Hemiptera: Fulgoridae), by Leveraging Their Own Signals
Source: Insects. 2025 Sep 4;16(9):930. doi: 10.3390/insects16090930 (PMC12470739; doi:10.3390/insects16090930)
Supplement: Supplementary file 1 [file insects-16-00930-s001.zip › insects-3810286-supplementary.xlsx]

## Sheet: Suppl Table 1
Year	Property		Town/County/State
2022
	2 blocks at private	Millville Rd	Montague Township	Sussex	NJ
	5 blocks at private	Meadows Rd	Lafayette Township	Sussex	NJ
	6 blocks at Sussex County Fairgrounds	37 Plains Rd	Augusta	Sussex	NJ
2023
	1 block at private	Gunn Rd	Branchville	Sussex	NJ
	2 blocks at private	Rt 94	Blairstown	Warren	NJ
	2 blocks at Frelinghuysen Twp	Main St	Jonhnsonburg	Warren	NJ
	5 blocks at private	Meadows Rd	Lafayette	Sussex	NJ
	4 blocks at Sussex County Fairgrounds	37 Plains Rd	Augusta	Sussex	NJ
2024
	ODPK1		Middletown		DE
	CHRD1		New Castle		DE
	WIRD1		New Castle		DE
	WIRD2		New Castle		DE
	EDPK1		Newark		DE
	PKCR1		Newark		DE
	PKCR2		Newark		DE
	RUDR1		Newark		DE
	SMMA1		Smyrna		DE
	SMMA2		Smyrna		DE
	EDPK1		Wilmington		DE
	ALVA3		Ashland		VA
	BoxleyGW2		Roanoke		VA
	BridgeGW3		Roanoke		VA
	RGVA1		Ruther Glen		VA
	RGVA2		Ruther Glen		VA
	BridgeGW3		Salem		VA
	CookGW1		Salem		VA
	Foll3		Follansbee		WV
	GrafRxR1		Grafton		WV
	HSBP10		Harper's Ferry		WV
	HSBP4		Harper's Ferry		WV
	HSBP5		Harper's Ferry		WV
	HSBP6		Harper's Ferry		WV
	HSBP7		Harper's Ferry		WV
	HSBP8		Harper's Ferry		WV
	HSBP9		Harper's Ferry		WV
	Pizzahut2		Wellsburg		WV
